# Supplementary material for: 2-Meth­oxy-N′-(2-methoxy­benzyl­idene)benzohydrazide
Source: Acta Crystallogr Sect E Struct Rep Online. 2008 Aug 6;64(Pt 9):o1695. doi: 10.1107/S160053680802521X (PMC2960713; doi:10.1107/S160053680802521X)
Supplement: Supplementary file 2 [file e-64-o1695-Isup2.hkl]

# 
# h,k,l, Fc-squared, Fo-squared, sigma(Fo-squared) and status flag 
# 
data_I
_shelx_title ' A in P2(1)' 
_shelx_refln_list_code          4 
_shelx_F_calc_maximum       79.16 
_exptl_crystal_F_000       300.00 
_reflns_d_resolution_high  0.7828 
 
loop_ 
 _symmetry_equiv_pos_as_xyz 
 'x, y, z' 
 '-x, y+1/2, -z' 
 
_cell_length_a     4.9998 
_cell_length_b    13.4747 
_cell_length_c    10.8240 
_cell_angle_alpha  90.000 
_cell_angle_beta   93.674 
_cell_angle_gamma  90.000 
 
_shelx_F_squared_multiplier     1.000 
 
loop_ 
 _refln_index_h 
 _refln_index_k 
 _refln_index_l 
 _refln_F_squared_calc 
 _refln_F_squared_meas 
 _refln_F_squared_sigma 
 _refln_observed_status 
   1   0   0      197.21      190.57      5.64 o 
   2   0   0       58.11       58.63      3.07 o 
   3   0   0      180.26      172.61      6.92 o 
   4   0   0       13.83       15.03      2.44 o 
   5   0   0        0.38        1.80      3.18 o 
   6   0   0       34.98       37.08      8.70 o 
   1   1   0       16.66       17.78      0.88 o 
   2   1   0      207.69      206.38      4.81 o 
   3   1   0       89.04       85.60      3.09 o 
   4   1   0       19.26       21.33      2.20 o 
   5   1   0       71.82       75.11      6.17 o 
   6   1   0        6.86       14.41      9.78 o 
   0   2   0     1348.61     1295.47     33.31 o 
   1   2   0       56.64       56.00      1.60 o 
   2   2   0      105.46      105.21      2.93 o 
   3   2   0       71.83       75.44      3.45 o 
   4   2   0        4.66        5.39      1.49 o 
   5   2   0        1.56        2.78      2.34 o 
   6   2   0       18.15       31.66      9.60 o 
   1   3   0      491.56      472.69      9.25 o 
   2   3   0       37.64       36.57      1.82 o 
   3   3   0      220.36      223.55      6.96 o 
   4   3   0      101.10       88.32      4.92 o 
   5   3   0       31.67       32.47      3.68 o 
   6   3   0        6.92        8.08      6.29 o 
   0   4   0     2505.84     2514.94     64.43 o 
   1   4   0      250.44      253.52      5.51 o 
   2   4   0      163.41      174.64      4.29 o 
   3   4   0       58.43       57.69      3.24 o 
   4   4   0      106.55      113.25      6.92 o 
   5   4   0       31.20       37.62      3.99 o 
   6   4   0        1.77        1.95      5.61 o 
   1   5   0      585.67      580.62     11.56 o 
   2   5   0      148.03      158.71      4.81 o 
   3   5   0       38.31       37.40      3.46 o 
   4   5   0       11.00       13.55      2.26 o 
   5   5   0      139.79      140.51      7.68 o 
   6   5   0        2.40        3.83      4.45 o 
   0   6   0      237.20      249.48      8.16 o 
   1   6   0      126.56      124.99      3.47 o 
   2   6   0       17.03       23.21      1.97 o 
   3   6   0       42.47       39.75      2.88 o 
   4   6   0       20.88       25.98      3.50 o 
   5   6   0       20.57       23.09      5.61 o 
   1   7   0      318.37      330.40      7.47 o 
   2   7   0      198.58      197.01      9.42 o 
   3   7   0       47.83       38.78      2.92 o 
   4   7   0        7.80        9.07      2.87 o 
   5   7   0        9.50       11.17      3.20 o 
   0   8   0      177.25      162.14      6.34 o 
   1   8   0       33.48       34.93      2.18 o 
   2   8   0       44.05       47.44      3.32 o 
   3   8   0       17.36       21.44      2.71 o 
   4   8   0        9.98       13.87      3.50 o 
   5   8   0        9.50        8.16      2.85 o 
   1   9   0      145.80      138.08      4.36 o 
   2   9   0      118.89      115.51      4.86 o 
   3   9   0       17.78       16.04      2.60 o 
   4   9   0       17.77       20.14      4.75 o 
   5   9   0        1.71        3.53      2.73 o 
   0  10   0      356.82      333.83     11.43 o 
   1  10   0      144.21      146.17      5.49 o 
   2  10   0       46.19       45.91      3.38 o 
   3  10   0       68.02       64.88      6.10 o 
   4  10   0        4.63        4.64      3.12 o 
   5  10   0        2.51       10.66      3.64 o 
   1  11   0       55.19       58.62      3.83 o 
   2  11   0      109.02      109.37      6.14 o 
   3  11   0       28.26       34.70      5.85 o 
   4  11   0        6.19       15.15      4.17 o 
   0  12   0      146.87      144.38      9.35 o 
   1  12   0       29.25       34.26      3.11 o 
   2  12   0       27.98       22.82      4.71 o 
   3  12   0       67.00       68.17     11.76 o 
   4  12   0       16.10       12.87      5.90 o 
   1  13   0       56.21       60.85      4.95 o 
   2  13   0       20.90       25.90      4.46 o 
   3  13   0        3.62        3.98      3.03 o 
   4  13   0        3.77        0.22      3.67 o 
   0  14   0        2.79        1.77      2.88 o 
   1  14   0       19.19       21.48      4.01 o 
   2  14   0       13.36       16.70      4.87 o 
   3  14   0        0.93        3.83      4.21 o 
   1  15   0       23.94       23.15      4.27 o 
   2  15   0        1.64        5.25      3.32 o 
   3  15   0        0.39       -7.92      6.27 o 
   0  16   0        3.73        8.60      5.52 o 
   1  16   0        3.67        4.11      6.13 o 
   2  16   0        3.92       14.50      7.22 o 
   1  17   0        8.36       21.38      8.84 o 
  -6   0   1       31.58       50.55      9.86 o 
  -5   0   1        1.48       -0.09      2.70 o 
  -4   0   1       23.85       21.28      3.22 o 
  -3   0   1        0.76        3.52      1.21 o 
  -2   0   1      219.40      237.92      7.61 o 
  -1   0   1        3.61        1.02      0.57 o 
   0   0   1       81.83       77.51      2.41 o 
   1   0   1     2230.87     2154.80     55.08 o 
   2   0   1      148.55      151.86      5.43 o 
   3   0   1      324.05      335.00     10.91 o 
   4   0   1        2.46        6.00      1.78 o 
   5   0   1        7.11        5.96      4.76 o 
  -6   1   1        4.84       14.96      4.58 o 
  -5   1   1       33.43       37.13      4.31 o 
  -4   1   1       29.83       30.16      3.34 o 
  -3   1   1       26.72       29.11      2.20 o 
  -2   1   1      353.75      348.83      7.37 o 
  -1   1   1     3650.41     3603.45     64.65 o 
   0   1   1     1363.41     1373.61     27.10 o 
   1   1   1     1151.72     1147.48     21.09 o 
   2   1   1      142.95      146.65      3.75 o 
   3   1   1       47.73       46.34      2.44 o 
   4   1   1        6.69        6.43      1.60 o 
   5   1   1        2.33        4.29      3.85 o 
   6   1   1        2.83       10.72      4.56 o 
  -6   2   1       23.08       30.82      8.79 o 
  -5   2   1       63.68       72.84      5.28 o 
  -4   2   1       23.95       18.55      2.43 o 
  -3   2   1       65.24       64.83      2.76 o 
  -2   2   1      158.88      156.52      4.40 o 
  -1   2   1      882.38      841.84     17.24 o 
   0   2   1     1390.81     1403.34     25.48 o 
   1   2   1     3377.45     3436.60     61.81 o 
   2   2   1       61.83       65.24      2.60 o 
   3   2   1      235.57      231.42      5.81 o 
   4   2   1       80.81       76.29      4.10 o 
   5   2   1       29.69       28.66      4.68 o 
   6   2   1        5.18       17.50      4.98 o 
  -6   3   1        1.28        0.86      4.04 o 
  -5   3   1       16.58       19.43      2.94 o 
  -4   3   1       76.82       76.72      4.38 o 
  -3   3   1      149.84      145.50      4.77 o 
  -2   3   1        5.68        8.10      1.08 o 
  -1   3   1       67.46       58.85      2.28 o 
   0   3   1      410.70      403.51      7.92 o 
   1   3   1     1006.06      985.35     20.11 o 
   2   3   1      305.64      321.14      7.01 o 
   3   3   1       64.43       68.41      3.46 o 
   4   3   1       12.70       13.51      2.32 o 
   5   3   1       46.24       41.56      4.10 o 
   6   3   1        4.68        4.07      4.56 o 
  -6   4   1        8.20        6.05      4.49 o 
  -5   4   1       28.56       26.32      4.04 o 
  -4   4   1       38.29       29.50      3.01 o 
  -3   4   1       55.89       51.79      3.08 o 
  -2   4   1      433.74      429.53     10.06 o 
  -1   4   1      115.54      114.84      3.09 o 
   0   4   1      442.99      427.95      8.56 o 
   1   4   1      154.93      169.21      4.03 o 
   2   4   1       15.10       14.81      1.28 o 
   3   4   1        1.27        0.78      1.08 o 
   4   4   1      188.09      189.98      7.46 o 
   5   4   1        7.57        6.77      2.43 o 
   6   4   1        8.76       13.18      4.81 o 
  -6   5   1        0.47       -2.60      3.84 o 
  -5   5   1       28.28       26.14      3.45 o 
  -4   5   1        2.56        1.06      1.40 o 
  -3   5   1       56.50       60.26      3.46 o 
  -2   5   1      841.00      883.57     19.14 o 
  -1   5   1       62.09       62.77      2.20 o 
   0   5   1       49.45       52.52      2.42 o 
   1   5   1       87.40       83.08      3.10 o 
   2   5   1       78.63       84.20      2.87 o 
   3   5   1      115.62      119.35      5.96 o 
   4   5   1      112.17      115.39      6.32 o 
   5   5   1       59.59       62.36      6.38 o 
   6   5   1        5.25        7.37      5.52 o 
  -5   6   1       25.80       26.31      5.63 o 
  -4   6   1       32.08       29.10      3.22 o 
  -3   6   1       22.85       24.03      2.28 o 
  -2   6   1       42.52       44.54      3.44 o 
  -1   6   1      135.23      135.33      4.61 o 
   0   6   1      406.66      409.65      8.65 o 
   1   6   1      845.98      877.36     18.53 o 
   2   6   1       17.22       18.97      1.49 o 
   3   6   1       83.36       82.96      4.94 o 
   4   6   1       48.85       58.82      4.97 o 
   5   6   1        8.66        6.05      2.31 o 
  -5   7   1       54.94       65.04      6.36 o 
  -4   7   1       20.94       17.60      3.49 o 
  -3   7   1       24.66       26.35      2.48 o 
  -2   7   1        4.30        7.67      1.43 o 
  -1   7   1       27.49       29.78      2.17 o 
   0   7   1      376.29      372.81      8.19 o 
   1   7   1      251.84      257.72      6.18 o 
   2   7   1      148.70      146.15      6.59 o 
   3   7   1       26.59       28.27      3.35 o 
   4   7   1       15.97       17.24      2.70 o 
   5   7   1       19.38       19.96      3.24 o 
  -5   8   1        6.86        0.93      3.22 o 
  -4   8   1        4.12        3.56      3.69 o 
  -3   8   1       18.75       21.30      3.23 o 
  -2   8   1       33.17       42.09      2.99 o 
  -1   8   1       59.18       56.63      2.63 o 
   0   8   1      119.55      111.56      3.63 o 
   1   8   1       46.15       52.13      2.65 o 
   2   8   1       10.22       11.47      1.77 o 
   3   8   1       28.15       34.81      3.84 o 
   4   8   1        3.52        2.79      2.06 o 
   5   8   1        5.58        6.05      2.46 o 
  -5   9   1        0.84        3.60      3.62 o 
  -4   9   1        0.60       -1.09      2.29 o 
  -3   9   1       45.60       44.34      5.16 o 
  -2   9   1       55.29       60.64      3.65 o 
  -1   9   1      143.89      145.07      5.10 o 
   0   9   1       70.52       71.03      3.28 o 
   1   9   1       20.56       20.63      1.83 o 
   2   9   1      255.66      239.56      9.62 o 
   3   9   1       20.02       22.09      3.39 o 
   4   9   1       21.75       23.89      3.27 o 
   5   9   1        6.80        9.90      3.40 o 
  -5  10   1        3.92        4.70      3.02 o 
  -4  10   1       31.03       27.21      4.32 o 
  -3  10   1       34.45       29.69      4.24 o 
  -2  10   1       94.81      105.53      6.06 o 
  -1  10   1      197.66      184.54      6.07 o 
   0  10   1      212.59      202.09      5.66 o 
   1  10   1       29.10       29.25      2.35 o 
   2  10   1       59.31       54.02      4.23 o 
   3  10   1       96.69       91.53      6.62 o 
   4  10   1        3.48        4.41      3.67 o 
   5  10   1        7.58        5.15      5.18 o 
  -4  11   1       65.14       74.18      7.19 o 
  -3  11   1       53.26       45.32      6.70 o 
  -2  11   1        0.85       -0.65      2.33 o 
  -1  11   1        1.26       -0.13      1.41 o 
   0  11   1       33.12       32.40      2.87 o 
   1  11   1       14.95       10.56      2.05 o 
   2  11   1       41.21       44.76      5.97 o 
   3  11   1       28.27       26.35      3.47 o 
   4  11   1       18.17       28.05      7.59 o 
  -4  12   1       24.74       23.51      4.80 o 
  -3  12   1       10.28       10.58      3.20 o 
  -2  12   1        7.30       10.61      2.72 o 
  -1  12   1       69.39       89.87      8.42 o 
   0  12   1      241.27      218.75      6.36 o 
   1  12   1      138.65      135.94      6.86 o 
   2  12   1        8.35        6.18      2.48 o 
   3  12   1        3.44        0.92      3.32 o 
   4  12   1        2.90        4.43      3.29 o 
  -4  13   1       17.74       13.92      8.21 o 
  -3  13   1       14.54       18.08      4.08 o 
  -2  13   1        4.77       -1.37      3.61 o 
  -1  13   1       60.95       61.02      4.99 o 
   0  13   1       24.84       27.07      3.31 o 
   1  13   1        6.61        8.38      4.12 o 
   2  13   1       32.28       26.36      5.73 o 
   3  13   1        0.11        0.80      2.71 o 
   4  13   1        8.71       10.09      6.66 o 
  -3  14   1        2.28        1.71      4.87 o 
  -2  14   1       29.08       33.40      6.33 o 
  -1  14   1       40.57       41.12      4.71 o 
   0  14   1        4.66        4.26      2.92 o 
   1  14   1       10.41       11.50      3.49 o 
   2  14   1        8.60        6.62      3.41 o 
   3  14   1       11.33       15.18      3.96 o 
  -3  15   1        1.64        2.64      4.02 o 
  -2  15   1        8.95       18.72      4.39 o 
  -1  15   1        0.81        1.67      2.40 o 
   0  15   1       10.61        8.65      2.93 o 
   1  15   1       13.63       11.37      5.70 o 
   2  15   1        6.03       13.02      5.18 o 
   3  15   1        0.80        2.20      4.37 o 
  -2  16   1        0.79        3.69      3.86 o 
  -1  16   1        0.56       -0.11      3.46 o 
   0  16   1        8.40        4.69      4.88 o 
   1  16   1       23.69       27.66      8.12 o 
   2  16   1        3.55        1.18      7.05 o 
   0  17   1        1.35        9.36      6.51 o 
  -6   0   2       18.20       19.57      5.02 o 
  -5   0   2      150.54      157.17     12.39 o 
  -4   0   2      107.12      102.68      5.64 o 
  -3   0   2       16.32       14.76      4.06 o 
  -2   0   2       42.77       46.81      7.43 o 
  -1   0   2      430.56      429.37     11.91 o 
   0   0   2     2418.97     2400.58     61.01 o 
   1   0   2     6265.88     6287.74    159.04 o 
   2   0   2        0.57        0.97      0.87 o 
   3   0   2      199.16      192.80      7.30 o 
   4   0   2      164.19      167.36     10.65 o 
   5   0   2        1.89        4.37      4.73 o 
   6   0   2        2.27        1.70      5.05 o 
  -6   1   2        6.48        8.54      3.33 o 
  -5   1   2       35.52       40.70      4.82 o 
  -4   1   2      168.40      153.51      5.49 o 
  -3   1   2       53.45       52.66      2.84 o 
  -2   1   2      470.63      473.71     10.71 o 
  -1   1   2     4935.84     4981.71     97.16 o 
   0   1   2      654.68      691.57     14.04 o 
   1   1   2     2065.70     2055.76     41.21 o 
   2   1   2      340.22      356.57      7.64 o 
   3   1   2       98.13       92.04      3.33 o 
   4   1   2        9.40        9.38      1.70 o 
   5   1   2       26.88       28.13      4.95 o 
   6   1   2        4.41        3.71      4.61 o 
  -6   2   2        3.24        7.86      4.29 o 
  -5   2   2       21.55       24.53      3.51 o 
  -4   2   2        1.32        0.79      1.22 o 
  -3   2   2       11.26       11.50      1.27 o 
  -2   2   2       24.88       25.03      1.54 o 
  -1   2   2      982.93      931.73     17.40 o 
   0   2   2     3131.24     3062.65     55.07 o 
   1   2   2      905.81      927.12     19.11 o 
   2   2   2      236.76      233.96      5.43 o 
   3   2   2       23.42       28.45      2.40 o 
   4   2   2       33.64       33.04      3.53 o 
   5   2   2        5.52        3.22      3.91 o 
   6   2   2        7.16        5.40      9.31 o 
  -6   3   2       11.17        3.30      4.10 o 
  -5   3   2        8.75       11.49      3.17 o 
  -4   3   2       32.20       35.43      2.91 o 
  -3   3   2      171.80      167.39      7.05 o 
  -2   3   2      771.35      785.28     15.30 o 
  -1   3   2      398.92      397.39      8.00 o 
   0   3   2      127.43      123.86      3.01 o 
   1   3   2      283.73      275.89      5.89 o 
   2   3   2       64.94       64.09      2.36 o 
   3   3   2        5.24        5.47      1.12 o 
   4   3   2       10.23       10.76      2.65 o 
   5   3   2       13.16       19.37      3.45 o 
   6   3   2       12.40       16.08      5.11 o 
  -6   4   2        6.15       10.05      4.37 o 
  -5   4   2       34.93       38.51      6.55 o 
  -4   4   2       15.34       12.19      1.98 o 
  -3   4   2      146.62      145.92      4.88 o 
  -2   4   2       63.36       69.65      3.02 o 
  -1   4   2      346.05      357.24      7.40 o 
   0   4   2      879.66      907.06     17.17 o 
   1   4   2      447.18      453.62      9.20 o 
   2   4   2      119.97      123.76      3.48 o 
   3   4   2       42.36       45.44      2.87 o 
   4   4   2      105.90      109.64      6.01 o 
   5   4   2       31.59       35.16      3.97 o 
   6   4   2        2.52       11.19      5.91 o 
  -6   5   2        5.43       13.92      5.21 o 
  -5   5   2        3.51        4.46      2.79 o 
  -4   5   2       77.34       71.31      5.15 o 
  -3   5   2       35.58       32.58      2.55 o 
  -2   5   2       72.35       70.13      4.87 o 
  -1   5   2       95.45       91.57      3.79 o 
   0   5   2      164.43      155.89      3.93 o 
   1   5   2       15.84       16.76      1.33 o 
   2   5   2       88.17       83.11      3.22 o 
   3   5   2       21.97       20.06      2.51 o 
   4   5   2       47.05       41.23      3.79 o 
   5   5   2       16.77       19.99      3.19 o 
  -5   6   2        4.78       -2.00      2.40 o 
  -4   6   2       12.26        8.87      2.23 o 
  -3   6   2       30.39       26.93      2.38 o 
  -2   6   2       46.35       45.49      2.73 o 
  -1   6   2       26.32       28.29      1.76 o 
   0   6   2      608.31      660.05     13.23 o 
   1   6   2      463.25      498.50     10.42 o 
   2   6   2      193.93      192.49      5.75 o 
   3   6   2      123.12      124.97      6.13 o 
   4   6   2      216.99      204.40      8.19 o 
   5   6   2        1.36        1.64      2.56 o 
  -5   7   2       21.52       15.59      3.75 o 
  -4   7   2        0.09        0.09      1.87 o 
  -3   7   2       29.87       28.64      3.97 o 
  -2   7   2       74.80       78.61      5.37 o 
  -1   7   2      400.75      405.42      8.90 o 
   0   7   2      215.45      217.69      5.45 o 
   1   7   2       51.23       52.29      2.52 o 
   2   7   2      119.60      113.88      6.11 o 
   3   7   2        7.50        5.83      1.75 o 
   4   7   2       29.38       33.27      3.73 o 
   5   7   2       12.90       11.03      2.67 o 
  -5   8   2       10.98       10.28      3.55 o 
  -4   8   2       12.98       11.20      3.47 o 
  -3   8   2       70.71       82.60      5.38 o 
  -2   8   2        0.95       -1.42      1.62 o 
  -1   8   2        6.70        7.01      1.17 o 
   0   8   2       65.99       62.15      2.88 o 
   1   8   2       69.41       72.44      3.19 o 
   2   8   2       46.99       52.45      7.52 o 
   3   8   2      155.07      143.72      7.01 o 
   4   8   2        2.46        5.80      2.36 o 
   5   8   2        5.55       11.97      2.78 o 
  -5   9   2        2.78        6.21      3.57 o 
  -4   9   2       75.73       77.30      8.74 o 
  -3   9   2       37.70       42.43      4.11 o 
  -2   9   2       55.04       62.08      4.62 o 
  -1   9   2       34.33       34.15      2.38 o 
   0   9   2       27.65       30.25      2.23 o 
   1   9   2       92.10       85.29      3.47 o 
   2   9   2      148.79      151.49     10.28 o 
   3   9   2      154.95      160.02      8.82 o 
   4   9   2       11.11       13.82      2.78 o 
   5   9   2        5.84        5.31      2.70 o 
  -5  10   2        0.84        7.37      4.37 o 
  -4  10   2       41.76       46.21      5.67 o 
  -3  10   2       75.01       71.24      5.45 o 
  -2  10   2        7.03        9.09      2.35 o 
  -1  10   2       33.59       32.42      3.39 o 
   0  10   2       75.91       77.77      3.59 o 
   1  10   2       28.58       31.02      2.37 o 
   2  10   2       16.16       14.07      2.76 o 
   3  10   2        0.55        2.33      2.02 o 
   4  10   2       24.03       30.83      3.90 o 
   5  10   2        1.58        7.71      5.38 o 
  -4  11   2        4.55        9.17      3.28 o 
  -3  11   2        5.98        4.07      2.58 o 
  -2  11   2      109.05      121.97      9.59 o 
  -1  11   2      645.96      624.49     17.46 o 
   0  11   2        5.45        6.79      1.48 o 
   1  11   2       31.16       30.19      4.47 o 
   2  11   2       52.29       49.51      4.25 o 
   3  11   2        2.74        5.60      2.84 o 
   4  11   2        1.82       10.51      2.83 o 
  -4  12   2        0.35        2.78      3.35 o 
  -3  12   2       18.64       19.17      3.84 o 
  -2  12   2        2.71        4.32      2.20 o 
  -1  12   2      126.31      125.39     11.59 o 
   0  12   2       26.54       26.59      2.73 o 
   1  12   2        7.18       11.14      2.33 o 
   2  12   2        3.15        3.82      3.78 o 
   3  12   2        1.13        3.65      2.31 o 
   4  12   2       26.58       30.82      4.94 o 
  -3  13   2        3.58        1.66      4.66 o 
  -2  13   2        8.53       12.55      3.55 o 
  -1  13   2       51.42       53.83      4.73 o 
   0  13   2       28.01       32.43      3.62 o 
   1  13   2       11.75       10.23      2.84 o 
   2  13   2       27.71       23.71      4.02 o 
   3  13   2        6.00        7.71      2.80 o 
   4  13   2        3.29       -2.02      6.34 o 
  -3  14   2        6.42       10.08      4.08 o 
  -2  14   2       11.70       16.92      3.49 o 
  -1  14   2       19.12       26.42      4.64 o 
   0  14   2       26.16       27.71      4.97 o 
   1  14   2       12.08       14.16      3.06 o 
   2  14   2        2.16        8.58      3.73 o 
   3  14   2        3.47        4.12      3.67 o 
  -3  15   2        0.94        4.79      5.42 o 
  -2  15   2        0.60        2.45      3.18 o 
  -1  15   2        4.17        6.79      2.63 o 
   0  15   2        6.83       14.42      4.42 o 
   1  15   2        1.43       12.63      3.13 o 
   2  15   2       10.97       19.11      5.05 o 
  -2  16   2        3.74        6.58      4.22 o 
  -1  16   2        0.13        5.56      3.29 o 
   0  16   2        7.02       14.18      4.51 o 
   1  16   2        8.32       17.61      7.71 o 
   2  16   2        7.60        8.98      5.80 o 
   0  17   2        0.38       -2.31      6.22 o 
  -6   0   3        0.36       -2.05      4.64 o 
  -5   0   3      236.73      228.40     15.41 o 
  -4   0   3        5.09        8.05      2.95 o 
  -3   0   3       95.84       95.67      6.26 o 
  -2   0   3      166.45      174.79      6.24 o 
  -1   0   3      510.66      495.06     13.88 o 
   0   0   3       48.75       52.60      2.47 o 
   1   0   3       86.74       94.96      3.72 o 
   2   0   3      220.92      214.87      7.33 o 
   3   0   3        9.55        9.57      2.97 o 
   4   0   3        5.23        4.42      5.86 o 
   5   0   3        2.09       -0.70      3.46 o 
   6   0   3        0.01        1.23      5.04 o 
  -6   1   3        1.32        0.27      2.78 o 
  -5   1   3       39.42       40.37      5.59 o 
  -4   1   3       62.33       61.77      3.78 o 
  -3   1   3       34.43       34.97      2.19 o 
  -2   1   3      405.97      410.86      8.70 o 
  -1   1   3     1689.15     1731.74     31.79 o 
   0   1   3     1399.24     1413.40     25.94 o 
   1   1   3     1246.04     1281.04     26.27 o 
   2   1   3      682.48      718.79     14.26 o 
   3   1   3        9.59        9.61      1.46 o 
   4   1   3        6.97        8.91      2.14 o 
   5   1   3       18.67       22.77      4.61 o 
   6   1   3        6.45        7.20      3.83 o 
  -6   2   3        3.53        5.06      4.05 o 
  -5   2   3        2.18        4.83      2.33 o 
  -4   2   3      219.00      216.15      7.15 o 
  -3   2   3       34.21       35.60      2.89 o 
  -2   2   3      638.31      667.92     13.33 o 
  -1   2   3      372.97      332.06      6.91 o 
   0   2   3     1382.96     1358.33     25.05 o 
   1   2   3      819.69      811.72     17.15 o 
   2   2   3      650.65      631.61     12.72 o 
   3   2   3       14.22       16.21      1.87 o 
   4   2   3       54.74       56.51      4.25 o 
   5   2   3       14.39       13.62      3.11 o 
   6   2   3        0.20       -7.00      4.67 o 
  -6   3   3        4.41        1.85      4.25 o 
  -5   3   3        4.93        5.46      2.90 o 
  -4   3   3       24.04       28.61      2.73 o 
  -3   3   3       75.51       70.45      8.98 o 
  -2   3   3      205.75      223.04      5.99 o 
  -1   3   3       72.30       68.25      2.82 o 
   0   3   3      239.76      241.01      5.28 o 
   1   3   3      160.15      173.43      7.07 o 
   2   3   3       10.68       13.13      1.43 o 
   3   3   3       16.78       13.90      1.82 o 
   4   3   3       12.89       13.54      2.27 o 
   5   3   3       28.50       28.52      6.03 o 
   6   3   3        4.52        5.32      5.66 o 
  -6   4   3       19.15       15.51      5.60 o 
  -5   4   3        2.21        5.26      2.14 o 
  -4   4   3        5.51        7.24      2.14 o 
  -3   4   3       73.06       75.40      3.83 o 
  -2   4   3      109.69      120.54      3.49 o 
  -1   4   3      234.44      214.80      5.71 o 
   0   4   3      654.39      671.70     13.14 o 
   1   4   3      103.90      100.35      3.09 o 
   2   4   3       67.08       67.77      3.30 o 
   3   4   3       30.63       35.40      2.76 o 
   4   4   3       32.17       38.04      4.09 o 
   5   4   3       19.48       19.14      6.21 o 
  -6   5   3        5.50        5.17      5.69 o 
  -5   5   3        4.35        8.36      2.61 o 
  -4   5   3        2.01        1.39      1.69 o 
  -3   5   3        7.42        5.67      1.72 o 
  -2   5   3      177.70      175.41      5.11 o 
  -1   5   3      726.16      716.84     15.25 o 
   0   5   3      638.01      664.66     13.14 o 
   1   5   3      414.52      433.72      9.15 o 
   2   5   3      318.15      305.95      8.03 o 
   3   5   3      159.38      157.04      6.34 o 
   4   5   3        3.36        5.34      1.89 o 
   5   5   3       14.14       26.35      3.95 o 
  -5   6   3        1.44       -0.35      2.59 o 
  -4   6   3       13.78       13.94      2.62 o 
  -3   6   3       37.14       35.59      3.45 o 
  -2   6   3       28.60       28.70      2.10 o 
  -1   6   3       52.53       56.39      2.31 o 
   0   6   3       49.04       51.63      2.33 o 
   1   6   3      222.34      246.33      6.41 o 
   2   6   3        5.94        5.27      1.28 o 
   3   6   3       55.98       56.95      4.27 o 
   4   6   3      309.53      282.87     11.45 o 
   5   6   3        8.05        7.18      2.41 o 
  -5   7   3        7.68       14.14      3.89 o 
  -4   7   3       34.61       27.56      3.56 o 
  -3   7   3        8.30        9.95      2.19 o 
  -2   7   3       17.50       17.64      2.54 o 
  -1   7   3       62.70       60.53      2.54 o 
   0   7   3       17.86       19.56      1.89 o 
   1   7   3      101.22       98.28      3.38 o 
   2   7   3      115.35      112.00      4.63 o 
   3   7   3       87.47       86.43      7.75 o 
   4   7   3       15.86       20.15      2.97 o 
   5   7   3        6.19        9.96      2.67 o 
  -5   8   3       13.39        5.87      4.23 o 
  -4   8   3       16.37       21.50      5.41 o 
  -3   8   3       13.28       12.25      2.47 o 
  -2   8   3       13.37       13.15      2.35 o 
  -1   8   3       18.06       18.74      2.08 o 
   0   8   3       13.58       17.86      1.71 o 
   1   8   3       20.62       22.46      1.88 o 
   2   8   3       30.70       36.08      3.73 o 
   3   8   3      122.29      122.87      7.56 o 
   4   8   3       35.03       33.67      4.55 o 
   5   8   3        9.56        5.99      2.57 o 
  -5   9   3        5.29        1.97      3.35 o 
  -4   9   3       23.86       24.99      4.45 o 
  -3   9   3       43.62       47.12      5.38 o 
  -2   9   3        5.88       11.42      4.09 o 
  -1   9   3       84.64       91.20      5.32 o 
   0   9   3       19.56       21.46      1.99 o 
   1   9   3       13.56       10.95      1.83 o 
   2   9   3       29.00       31.71      3.34 o 
   3   9   3      114.98      121.02      6.84 o 
   4   9   3        2.71        3.95      2.17 o 
   5   9   3        1.50        2.91      2.70 o 
  -5  10   3        0.13       -3.68      5.21 o 
  -4  10   3        0.62        3.88      3.08 o 
  -3  10   3       27.78       27.90      3.76 o 
  -2  10   3      143.74      131.78      8.89 o 
  -1  10   3       96.92       99.41      5.74 o 
   0  10   3       50.92       52.99      3.51 o 
   1  10   3        5.88        7.51      2.23 o 
   2  10   3        8.83       13.49      2.39 o 
   3  10   3        5.82        5.00      2.12 o 
   4  10   3        9.95       12.05      4.92 o 
  -4  11   3       10.29       12.96      5.67 o 
  -3  11   3       54.03       52.66      6.87 o 
  -2  11   3        4.45        2.38      2.34 o 
  -1  11   3      312.87      313.20     10.50 o 
   0  11   3       93.20       90.72      4.71 o 
   1  11   3        0.37        0.72      1.71 o 
   2  11   3       26.36       32.96      6.21 o 
   3  11   3        9.41        6.02      2.53 o 
   4  11   3       11.97       11.60      2.78 o 
  -4  12   3       11.31       11.28      3.92 o 
  -3  12   3        6.87        6.15      2.66 o 
  -2  12   3       66.69       78.20      6.00 o 
  -1  12   3       53.05       54.33      4.59 o 
   0  12   3       75.81       71.29      4.38 o 
   1  12   3       25.17       25.22      3.71 o 
   2  12   3       24.65       21.89      3.20 o 
   3  12   3        5.72        4.29      2.80 o 
   4  12   3        1.57        4.86      2.76 o 
  -3  13   3       19.83       23.44      4.65 o 
  -2  13   3       22.62       26.19      3.68 o 
  -1  13   3        1.44        3.81      2.27 o 
   0  13   3       38.47       42.46      5.19 o 
   1  13   3        8.21       13.18      3.00 o 
   2  13   3        3.16        7.62      2.77 o 
   3  13   3       14.89       20.51      3.32 o 
  -3  14   3        5.00        3.83      3.70 o 
  -2  14   3        2.52        5.12      2.61 o 
  -1  14   3        7.95        8.89      4.39 o 
   0  14   3       15.05       23.75      6.18 o 
   1  14   3       14.83       14.55      3.74 o 
   2  14   3        3.94        8.83      4.33 o 
   3  14   3        1.85        7.77      4.00 o 
  -2  15   3        0.79        4.35      2.90 o 
  -1  15   3       13.90       16.04      3.18 o 
   0  15   3        3.79        7.91      6.94 o 
   1  15   3       13.21       17.72      4.32 o 
   2  15   3        6.93        9.14      3.03 o 
  -1  16   3        0.27        3.97      3.41 o 
   0  16   3        5.03        9.57     10.12 o 
   1  16   3       24.44       26.56      5.84 o 
  -6   0   4        2.15        4.73      5.44 o 
  -5   0   4        0.12        0.01      3.30 o 
  -4   0   4      193.19      169.54     13.43 o 
  -3   0   4       21.47       21.37      2.51 o 
  -2   0   4      259.73      252.92      8.46 o 
  -1   0   4      296.22      311.08      9.54 o 
   0   0   4       12.40       12.58      2.43 o 
   1   0   4      423.79      448.26     13.03 o 
   2   0   4        6.97        8.86      1.57 o 
   3   0   4       54.95       57.97      5.66 o 
   4   0   4        2.13       -0.56      2.32 o 
   5   0   4      106.18      104.15     13.68 o 
  -6   1   4        2.84        5.11      3.78 o 
  -5   1   4       15.47       15.42      4.01 o 
  -4   1   4       50.81       53.37      3.69 o 
  -3   1   4        1.16        0.87      0.92 o 
  -2   1   4      267.04      266.00      6.26 o 
  -1   1   4      684.62      655.60     12.88 o 
   0   1   4      809.96      768.91     16.08 o 
   1   1   4      118.62      120.45      3.27 o 
   2   1   4      106.62      122.47      3.54 o 
   3   1   4      107.13      102.18      4.43 o 
   4   1   4        8.81        5.85      2.06 o 
   5   1   4        7.68       10.79      4.37 o 
  -6   2   4        3.92        7.20      3.58 o 
  -5   2   4       86.15       73.71      6.70 o 
  -4   2   4       81.19       74.86      6.06 o 
  -3   2   4       20.22       19.92      1.77 o 
  -2   2   4      654.58      679.80     14.85 o 
  -1   2   4      361.51      363.70      7.65 o 
   0   2   4      254.70      250.82      5.58 o 
   1   2   4      736.44      727.89     14.22 o 
   2   2   4      691.25      676.61     15.20 o 
   3   2   4       33.96       35.71      2.76 o 
   4   2   4       14.90       14.83      3.06 o 
   5   2   4       13.82       12.23      3.66 o 
  -6   3   4        2.68        6.32      4.67 o 
  -5   3   4        1.92       -1.52      2.91 o 
  -4   3   4       62.32       57.40      5.23 o 
  -3   3   4       99.24       91.17      4.12 o 
  -2   3   4      178.67      176.92      4.62 o 
  -1   3   4       21.56       24.22      2.59 o 
   0   3   4      695.54      714.80     13.96 o 
   1   3   4      157.38      161.41      4.97 o 
   2   3   4      713.66      673.53     15.23 o 
   3   3   4       62.96       69.94      3.93 o 
   4   3   4        6.75        8.86      2.52 o 
   5   3   4        6.40        3.19      3.07 o 
  -6   4   4        4.63        3.85      7.18 o 
  -5   4   4        1.10       -0.30      2.07 o 
  -4   4   4       55.84       62.80      7.51 o 
  -3   4   4       82.37       73.33      4.72 o 
  -2   4   4       15.46       17.73      1.44 o 
  -1   4   4      134.40      131.62      5.51 o 
   0   4   4      121.30      128.43      3.62 o 
   1   4   4      256.32      252.71      6.67 o 
   2   4   4       68.45       66.23      3.47 o 
   3   4   4       57.95       61.32      3.84 o 
   4   4   4       12.19       15.83      2.64 o 
   5   4   4       28.14       34.01      6.74 o 
  -5   5   4        7.16        8.70      2.67 o 
  -4   5   4        3.32        0.88      1.83 o 
  -3   5   4       27.10       25.03      3.01 o 
  -2   5   4       24.66       27.31      3.29 o 
  -1   5   4      257.00      261.32      7.02 o 
   0   5   4      778.65      818.05     16.04 o 
   1   5   4      284.21      292.57      6.67 o 
   2   5   4        9.79       11.40      2.20 o 
   3   5   4      113.77      114.82      6.97 o 
   4   5   4       33.17       41.34      4.34 o 
   5   5   4        8.14        9.53      2.78 o 
  -5   6   4       17.19       17.86      3.35 o 
  -4   6   4       11.64       11.81      2.60 o 
  -3   6   4       48.65       52.01      4.36 o 
  -2   6   4      111.88      107.37      5.60 o 
  -1   6   4       86.35       96.59      3.90 o 
   0   6   4       61.88       63.81      2.87 o 
   1   6   4       51.08       56.83      4.83 o 
   2   6   4       54.81       61.90      3.57 o 
   3   6   4       21.56       25.75      2.98 o 
   4   6   4       16.19       11.50      2.48 o 
   5   6   4       20.33       31.39      4.42 o 
  -5   7   4       13.70       19.10      5.91 o 
  -4   7   4       27.12       29.34      3.75 o 
  -3   7   4       34.61       40.79      4.04 o 
  -2   7   4       12.48       15.07      2.56 o 
  -1   7   4       84.99       86.04      3.93 o 
   0   7   4      225.81      217.30      8.38 o 
   1   7   4        4.60        4.65      1.25 o 
   2   7   4       41.01       41.71      2.97 o 
   3   7   4      467.03      415.65     12.68 o 
   4   7   4       55.54       53.04      4.70 o 
   5   7   4        2.76        3.74      2.70 o 
  -5   8   4       14.40       19.03      4.33 o 
  -4   8   4       30.71       29.35      4.03 o 
  -3   8   4        7.17        7.32      2.45 o 
  -2   8   4       11.19        9.94      2.25 o 
  -1   8   4        3.96        6.73      1.55 o 
   0   8   4       15.68       17.17      2.02 o 
   1   8   4      121.49      118.05      5.70 o 
   2   8   4       72.20       73.01      6.54 o 
   3   8   4       42.62       40.14      3.92 o 
   4   8   4        9.34        6.04      2.18 o 
   5   8   4        0.53       -0.15      2.40 o 
  -5   9   4        0.43        9.17      5.24 o 
  -4   9   4        4.14        5.78      2.56 o 
  -3   9   4      213.04      184.09      9.04 o 
  -2   9   4      122.99      115.32      6.50 o 
  -1   9   4      108.87      107.13      5.86 o 
   0   9   4       14.35       14.73      2.02 o 
   1   9   4        4.44        4.50      1.58 o 
   2   9   4       14.18       14.20      2.36 o 
   3   9   4        0.32        0.79      1.85 o 
   4   9   4       20.55       20.83      3.42 o 
  -4  10   4        2.88       -0.30      2.64 o 
  -3  10   4       22.82       29.10      3.87 o 
  -2  10   4      145.75      147.77     10.54 o 
  -1  10   4      145.96      128.03      8.39 o 
   0  10   4        8.02        7.37      1.77 o 
   1  10   4       25.40       24.17      2.95 o 
   2  10   4        1.81        3.06      1.96 o 
   3  10   4        2.05        4.88      2.26 o 
   4  10   4        0.60        0.08      2.17 o 
  -4  11   4        1.62        3.15      5.34 o 
  -3  11   4       10.06        9.31      2.67 o 
  -2  11   4       24.25       25.16      3.58 o 
  -1  11   4       35.44       31.76      3.66 o 
   0  11   4       16.28       19.76      2.86 o 
   1  11   4        3.31        0.31      2.10 o 
   2  11   4       48.10       55.85      5.59 o 
   3  11   4       18.42       21.13      3.20 o 
   4  11   4        2.84        0.56      2.42 o 
  -4  12   4        4.66        2.66      4.52 o 
  -3  12   4       18.32       23.72      3.69 o 
  -2  12   4       29.77       21.38      3.42 o 
  -1  12   4       12.92       14.76      2.92 o 
   0  12   4      103.00       91.95      6.94 o 
   1  12   4       26.87       26.43      3.83 o 
   2  12   4        1.36       -0.70      2.27 o 
   3  12   4        7.08        7.36      2.81 o 
   4  12   4        4.93        3.54      3.06 o 
  -3  13   4       14.65       19.02      3.55 o 
  -2  13   4       26.61       22.29      4.85 o 
  -1  13   4       17.06       15.24      2.99 o 
   0  13   4        3.58        2.42      2.87 o 
   1  13   4       35.92       33.12      4.50 o 
   2  13   4        0.92        4.37      2.45 o 
   3  13   4        6.63        7.05      2.83 o 
  -3  14   4       17.50       15.83      4.43 o 
  -2  14   4       13.70       16.36      3.42 o 
  -1  14   4        4.07        4.35      3.60 o 
   0  14   4       11.26       12.49      4.25 o 
   1  14   4        3.51        8.40      2.91 o 
   2  14   4       15.12       20.28      3.88 o 
   3  14   4        5.68        6.61      5.51 o 
  -2  15   4       11.21        8.84      3.17 o 
  -1  15   4        3.27        4.15      3.29 o 
   0  15   4        4.17        6.87      7.49 o 
   1  15   4       17.61       25.55      6.93 o 
   2  15   4        7.18        6.38      3.17 o 
  -1  16   4        0.22        7.67      3.83 o 
   0  16   4        1.60        4.56      4.52 o 
   1  16   4        5.29        5.10      4.17 o 
  -6   0   5        0.00       -0.09      5.09 o 
  -5   0   5        3.51       -5.32      3.54 o 
  -4   0   5       93.42      109.77     13.80 o 
  -3   0   5       57.55       59.70      4.42 o 
  -2   0   5     1052.56     1057.38     29.14 o 
  -1   0   5      607.28      609.67     17.36 o 
   0   0   5        4.07        3.40      1.11 o 
   1   0   5      117.46      136.49      5.35 o 
   2   0   5       10.25       10.09      3.50 o 
   3   0   5       29.70       32.27      4.69 o 
   4   0   5       46.85       50.30     23.55 o 
   5   0   5        1.66        7.89      5.54 o 
  -6   1   5        4.17        2.97      4.04 o 
  -5   1   5       19.01       26.18      4.40 o 
  -4   1   5      131.97      131.59      7.69 o 
  -3   1   5      107.48      116.07      4.21 o 
  -2   1   5      192.01      195.07      5.11 o 
  -1   1   5       35.78       41.91      2.17 o 
   0   1   5       14.34       13.76      1.25 o 
   1   1   5       56.27       59.45      2.48 o 
   2   1   5       77.43       79.21      3.72 o 
   3   1   5       82.83       89.35      5.24 o 
   4   1   5       42.33       38.02      3.86 o 
   5   1   5       10.99       11.75      5.08 o 
  -6   2   5        0.65        0.79      5.59 o 
  -5   2   5       13.45       12.33      3.47 o 
  -4   2   5       43.75       42.05      4.06 o 
  -3   2   5      204.56      208.78      6.49 o 
  -2   2   5       59.49       64.42      2.85 o 
  -1   2   5      111.79      125.41      3.48 o 
   0   2   5      553.49      567.57     11.50 o 
   1   2   5       52.62       57.53      2.38 o 
   2   2   5      260.47      251.26      9.94 o 
   3   2   5       27.49       29.63      2.67 o 
   4   2   5        6.65        7.16      2.27 o 
   5   2   5        6.49        9.99      3.30 o 
  -5   3   5       21.31       16.39      3.60 o 
  -4   3   5        1.02       -0.26      1.82 o 
  -3   3   5       65.21       56.81      4.31 o 
  -2   3   5      246.78      244.38      6.92 o 
  -1   3   5        4.42        4.21      1.07 o 
   0   3   5       13.76       15.12      1.29 o 
   1   3   5      360.16      339.33      7.49 o 
   2   3   5        8.21        8.88      1.53 o 
   3   3   5       53.93       52.57      5.38 o 
   4   3   5        5.33        2.72      2.42 o 
   5   3   5       16.13       19.32      3.86 o 
  -5   4   5       14.33       20.21      3.35 o 
  -4   4   5        1.90        2.47      2.01 o 
  -3   4   5        5.68        5.69      1.89 o 
  -2   4   5       79.49       77.63      5.20 o 
  -1   4   5      204.26      189.84      5.60 o 
   0   4   5      381.52      377.45      8.20 o 
   1   4   5       36.12       36.02      2.46 o 
   2   4   5      118.85      116.19      4.71 o 
   3   4   5      113.90      112.57      5.19 o 
   4   4   5        7.64        5.47      2.53 o 
   5   4   5        3.24       -1.63      3.10 o 
  -5   5   5        5.07        4.46      2.46 o 
  -4   5   5        6.65        6.05      2.35 o 
  -3   5   5       81.68       84.94      5.51 o 
  -2   5   5       15.43       17.18      2.59 o 
  -1   5   5        9.98       10.71      1.58 o 
   0   5   5      388.96      378.16      8.34 o 
   1   5   5       61.38       63.65      3.35 o 
   2   5   5       88.27       85.55      4.26 o 
   3   5   5      651.37      591.31     20.16 o 
   4   5   5       18.79       17.76      4.16 o 
   5   5   5        1.43        5.59      3.97 o 
  -5   6   5        1.30        2.26      2.58 o 
  -4   6   5        0.46        3.30      2.21 o 
  -3   6   5       42.42       48.95      5.73 o 
  -2   6   5       10.35       13.37      2.41 o 
  -1   6   5       34.97       39.75      2.82 o 
   0   6   5      120.27      115.07      5.04 o 
   1   6   5       15.60       17.80      1.94 o 
   2   6   5      143.06      135.03      6.38 o 
   3   6   5       88.56       83.36      5.31 o 
   4   6   5       12.35       18.61      2.85 o 
   5   6   5       13.75       23.22      3.88 o 
  -5   7   5        1.33        2.23      2.65 o 
  -4   7   5       22.04       21.52      3.41 o 
  -3   7   5        7.00        6.45      2.34 o 
  -2   7   5      116.72      110.03      8.02 o 
  -1   7   5       39.00       40.43      2.95 o 
   0   7   5       12.58       17.92      2.07 o 
   1   7   5       43.95       48.30      3.47 o 
   2   7   5       65.88       61.78      3.76 o 
   3   7   5       16.21       18.56      2.69 o 
   4   7   5       18.50       23.89      3.24 o 
   5   7   5       28.88       26.24      8.19 o 
  -5   8   5        0.59        3.81      3.08 o 
  -4   8   5        2.10        1.86      2.30 o 
  -3   8   5       44.89       45.99      4.54 o 
  -2   8   5      277.04      262.40      9.39 o 
  -1   8   5       10.60       11.30      1.78 o 
   0   8   5       91.30       84.49      4.22 o 
   1   8   5       38.87       34.17      3.29 o 
   2   8   5        4.87        5.96      1.68 o 
   3   8   5       14.51       11.77      2.58 o 
   4   8   5       71.30       75.47      6.06 o 
   5   8   5        0.44        1.57      5.14 o 
  -5   9   5        9.06       13.72      7.57 o 
  -4   9   5        5.02        1.05      2.42 o 
  -3   9   5       30.23       23.46      3.57 o 
  -2   9   5      243.46      253.21     10.83 o 
  -1   9   5       68.28       67.60      4.83 o 
   0   9   5        9.61        7.26      2.06 o 
   1   9   5        1.88        2.80      2.16 o 
   2   9   5       27.56       26.76      3.14 o 
   3   9   5       38.86       41.08      5.65 o 
   4   9   5        2.13       -1.32      1.98 o 
  -4  10   5        5.59        7.65      3.11 o 
  -3  10   5        7.60        6.79      2.77 o 
  -2  10   5       71.55       74.59      5.65 o 
  -1  10   5        7.07       10.47      2.49 o 
   0  10   5        0.94       -0.72      1.64 o 
   1  10   5        1.07        1.66      1.74 o 
   2  10   5       20.05       15.34      3.21 o 
   3  10   5        2.44       -0.11      2.91 o 
   4  10   5       19.82       17.06      3.15 o 
  -4  11   5        0.96        3.22      2.98 o 
  -3  11   5        3.95        2.89      2.45 o 
  -2  11   5       16.28       17.16      3.18 o 
  -1  11   5        3.84        6.31      2.97 o 
   0  11   5       62.72       50.29      4.39 o 
   1  11   5       39.37       33.86      3.64 o 
   2  11   5       28.21       20.99      6.29 o 
   3  11   5        3.61        0.51      2.32 o 
   4  11   5        0.19        0.77      2.62 o 
  -4  12   5        4.85        3.35      6.86 o 
  -3  12   5       25.41       26.54      3.98 o 
  -2  12   5       21.76       23.35      3.47 o 
  -1  12   5       24.80       25.59      4.30 o 
   0  12   5       48.58       56.08      5.77 o 
   1  12   5       38.09       32.49      4.36 o 
   2  12   5        0.21        0.72      2.28 o 
   3  12   5        0.35        2.68      2.62 o 
  -3  13   5       12.49       13.16      3.62 o 
  -2  13   5       32.92       26.13      3.82 o 
  -1  13   5       27.60       32.85      4.65 o 
   0  13   5        3.12        8.81      2.96 o 
   1  13   5       20.89       19.45      3.58 o 
   2  13   5        1.30        3.35      3.48 o 
   3  13   5       20.44       28.13      4.60 o 
  -3  14   5        2.94        1.88      4.61 o 
  -2  14   5        4.36        9.62      3.12 o 
  -1  14   5        7.63       16.08      3.65 o 
   0  14   5       20.25       25.19      4.33 o 
   1  14   5       13.02       13.88      3.32 o 
   2  14   5        4.25        6.02      2.95 o 
  -2  15   5        5.56        7.03      3.99 o 
  -1  15   5        1.05        9.09      5.23 o 
   0  15   5        4.18        6.91      4.32 o 
   1  15   5        0.27        6.99      3.97 o 
   0  16   5        6.30       15.09      5.88 o 
  -5   0   6        3.84       -0.62      3.90 o 
  -4   0   6        9.89        6.96      4.50 o 
  -3   0   6       17.46       20.53      2.90 o 
  -2   0   6      354.84      343.39     11.36 o 
  -1   0   6       55.39       58.13      4.87 o 
   0   0   6      213.14      212.75      8.59 o 
   1   0   6      316.71      329.24     15.56 o 
   2   0   6       33.27       42.40      4.95 o 
   3   0   6        4.31        8.63      3.03 o 
   4   0   6       15.81       15.26      4.42 o 
   5   0   6        3.20       -3.87      5.24 o 
  -5   1   6        0.57       -1.44      3.43 o 
  -4   1   6        5.88        9.33      3.10 o 
  -3   1   6       92.75       94.09      4.60 o 
  -2   1   6      132.05      131.41      4.39 o 
  -1   1   6       75.69       80.56      4.32 o 
   0   1   6      152.29      154.95      4.20 o 
   1   1   6       38.33       37.27      2.30 o 
   2   1   6        1.70        0.91      1.16 o 
   3   1   6       15.09       12.64      2.49 o 
   4   1   6       18.75       17.37      3.06 o 
   5   1   6        9.54        9.27      3.74 o 
  -5   2   6       17.48       17.61      6.65 o 
  -4   2   6      131.96      116.33      8.26 o 
  -3   2   6      133.56      117.49      7.92 o 
  -2   2   6       97.76       86.85      4.37 o 
  -1   2   6      120.05      124.92      3.64 o 
   0   2   6       57.83       60.26      2.62 o 
   1   2   6       52.73       51.83      3.08 o 
   2   2   6        1.64        1.01      1.16 o 
   3   2   6       31.46       32.46      3.31 o 
   4   2   6        3.49        1.63      2.05 o 
   5   2   6       18.78       19.59      4.75 o 
  -5   3   6       30.98       26.20      4.78 o 
  -4   3   6        3.82        7.21      2.67 o 
  -3   3   6       60.63       53.15      4.32 o 
  -2   3   6       17.97       16.36      2.01 o 
  -1   3   6       76.59       75.31      4.97 o 
   0   3   6      270.36      257.99      6.19 o 
   1   3   6      127.79      128.70      7.44 o 
   2   3   6        1.30        2.50      1.27 o 
   3   3   6       94.20       83.34      7.20 o 
   4   3   6        7.36        7.48      2.94 o 
   5   3   6        3.50        2.13      3.01 o 
  -5   4   6        3.97        1.94      4.11 o 
  -4   4   6       19.58       15.40      4.40 o 
  -3   4   6       71.94       66.27      4.90 o 
  -2   4   6       36.02       40.03      2.96 o 
  -1   4   6       40.43       45.79      3.62 o 
   0   4   6      174.36      167.26      4.53 o 
   1   4   6      146.27      142.56      5.01 o 
   2   4   6      636.19      583.75     15.76 o 
   3   4   6        3.42        3.77      2.06 o 
   4   4   6        8.54        7.95      3.26 o 
   5   4   6        1.08       -0.69      2.93 o 
  -5   5   6        0.45        3.45      2.54 o 
  -4   5   6       16.98       15.39      3.24 o 
  -3   5   6       28.10       34.98      3.73 o 
  -2   5   6       13.24        8.72      2.10 o 
  -1   5   6      152.31      152.15      5.19 o 
   0   5   6       91.14       83.25      3.80 o 
   1   5   6       32.48       32.54      2.70 o 
   2   5   6       73.73       74.08      4.20 o 
   3   5   6       51.62       53.89      3.81 o 
   4   5   6       11.57       13.20      3.04 o 
   5   5   6       11.20        2.24      5.47 o 
  -5   6   6        2.24        1.34      2.57 o 
  -4   6   6        7.72       12.97      3.08 o 
  -3   6   6        2.44        3.25      2.03 o 
  -2   6   6       45.06       50.27      4.94 o 
  -1   6   6      260.35      254.46     12.80 o 
   0   6   6       93.65       94.74      4.24 o 
   1   6   6       16.61       17.83      2.20 o 
   2   6   6      148.35      141.52      6.70 o 
   3   6   6       61.55       73.38      6.05 o 
   4   6   6        8.41       19.30      3.35 o 
   5   6   6       33.12       40.97      5.38 o 
  -5   7   6       11.70       13.75      3.74 o 
  -4   7   6        4.41        9.22      2.82 o 
  -3   7   6       41.04       44.65      4.52 o 
  -2   7   6       93.33       91.09      5.85 o 
  -1   7   6      214.94      223.94      7.16 o 
   0   7   6       38.78       39.32      4.07 o 
   1   7   6       18.38       26.18      3.93 o 
   2   7   6       38.61       39.09      3.19 o 
   3   7   6        4.62        4.12      1.97 o 
   4   7   6      123.18      133.63      8.98 o 
  -5   8   6        1.90        4.16      3.85 o 
  -4   8   6       23.54       18.35      3.55 o 
  -3   8   6       34.82       35.12      5.59 o 
  -2   8   6      107.00      115.55      6.72 o 
  -1   8   6      168.51      168.66     10.12 o 
   0   8   6       12.24       10.64      2.34 o 
   1   8   6       44.36       48.47      6.23 o 
   2   8   6       28.16       40.10      3.32 o 
   3   8   6        0.19        0.60      1.88 o 
   4   8   6        2.19        6.46      2.35 o 
  -4   9   6        2.05        2.90      4.34 o 
  -3   9   6       35.44       31.70      5.38 o 
  -2   9   6        2.38        0.43      2.07 o 
  -1   9   6       35.76       35.61      3.78 o 
   0   9   6        5.69        1.05      1.81 o 
   1   9   6        6.75        7.94      2.11 o 
   2   9   6       19.07       25.58      3.89 o 
   3   9   6        5.30        6.25      2.39 o 
   4   9   6        8.51       12.19      2.93 o 
  -4  10   6        0.97        3.76      2.94 o 
  -3  10   6        6.69        5.13      3.42 o 
  -2  10   6       49.49       53.74      6.46 o 
  -1  10   6       14.25       13.93      2.78 o 
   0  10   6       34.03       30.65      3.55 o 
   1  10   6      124.10      101.14      6.50 o 
   2  10   6        4.34        7.06      3.14 o 
   3  10   6        5.50       11.11      3.02 o 
   4  10   6        5.02        0.70      2.38 o 
  -4  11   6        1.48        3.60      3.28 o 
  -3  11   6       12.80        5.85      2.84 o 
  -2  11   6        2.78        4.97      2.43 o 
  -1  11   6       36.53       30.68      6.13 o 
   0  11   6        4.06        8.71      2.44 o 
   1  11   6        8.61        6.11      2.35 o 
   2  11   6        0.89        6.54      2.59 o 
   3  11   6        5.12        4.15      2.88 o 
  -3  12   6        0.43        1.60      2.72 o 
  -2  12   6        7.34        7.37      2.92 o 
  -1  12   6       17.19       22.91      3.97 o 
   0  12   6        1.72        4.58      2.86 o 
   1  12   6        7.02        5.83      3.04 o 
   2  12   6        3.83        2.44      2.71 o 
   3  12   6       11.99       14.97      3.66 o 
  -3  13   6       15.87       22.55      4.61 o 
  -2  13   6        4.74        5.54      2.83 o 
  -1  13   6        5.97        7.78      3.22 o 
   0  13   6        6.33        5.27      3.20 o 
   1  13   6        8.31        4.91      3.35 o 
   2  13   6        2.07        3.68      2.61 o 
  -2  14   6        2.85        6.27      3.78 o 
  -1  14   6        4.24        4.25      3.12 o 
   0  14   6        6.65       18.38      3.96 o 
   1  14   6       20.31       26.55      5.87 o 
   2  14   6        6.76        1.98      2.62 o 
  -1  15   6       13.30       11.43      3.99 o 
   0  15   6        1.65        0.45      3.87 o 
   1  15   6        3.67       12.58      6.12 o 
  -5   0   7        5.66       15.79      6.52 o 
  -4   0   7       10.58       21.85      7.40 o 
  -3   0   7       11.98        7.20      4.10 o 
  -2   0   7       70.42       77.75      4.88 o 
  -1   0   7      227.38      207.95      9.91 o 
   0   0   7      162.34      161.81     10.27 o 
   1   0   7      186.12      188.65      7.40 o 
   2   0   7       63.10       54.72      8.06 o 
   3   0   7        4.60        7.89      3.41 o 
   4   0   7        7.48        6.60      8.35 o 
   5   0   7       14.05       24.40      9.37 o 
  -5   1   7       10.62       10.70      4.71 o 
  -4   1   7       27.69       41.99      6.58 o 
  -3   1   7       18.61       18.87      3.00 o 
  -2   1   7       29.43       23.35      2.38 o 
  -1   1   7       52.75       59.97      4.29 o 
   0   1   7       21.53       21.23      2.01 o 
   1   1   7        4.20        5.09      1.23 o 
   2   1   7       12.81       17.61      2.57 o 
   3   1   7       37.09       31.57      3.49 o 
   4   1   7       17.00       14.85      3.27 o 
   5   1   7        1.62       -0.25      3.97 o 
  -5   2   7       16.38       20.24      8.72 o 
  -4   2   7       35.51       35.96      4.62 o 
  -3   2   7      198.91      192.89     10.47 o 
  -2   2   7       74.49       68.69      3.82 o 
  -1   2   7        8.59        7.02      1.53 o 
   0   2   7       89.55       86.09      3.27 o 
   1   2   7      202.02      183.76      9.37 o 
   2   2   7      153.77      142.84      5.48 o 
   3   2   7       11.59       11.92      2.55 o 
   4   2   7        9.76       12.74      2.89 o 
   5   2   7        1.54        0.29      3.61 o 
  -5   3   7        0.00        3.47      3.91 o 
  -4   3   7       27.40       34.57      5.22 o 
  -3   3   7      114.66      109.83      7.20 o 
  -2   3   7       11.22       10.40      1.83 o 
  -1   3   7      122.20      118.41      5.58 o 
   0   3   7       42.16       42.91      2.39 o 
   1   3   7      112.92      110.22      4.64 o 
   2   3   7      166.12      164.54      5.98 o 
   3   3   7       75.66       72.96      5.26 o 
   4   3   7        0.21        1.07      2.47 o 
   5   3   7        3.73        1.47      3.96 o 
  -5   4   7        2.85        5.25      3.70 o 
  -4   4   7        1.53        1.28      2.05 o 
  -3   4   7       41.94       43.56      4.27 o 
  -2   4   7       51.04       44.16      3.27 o 
  -1   4   7       84.94       84.99      4.29 o 
   0   4   7      128.43      123.54      4.85 o 
   1   4   7      106.45       99.25      4.46 o 
   2   4   7      128.13      120.74      5.44 o 
   3   4   7       99.94       90.69      6.19 o 
   4   4   7       15.21       17.66      3.56 o 
   5   4   7        2.15        4.04      5.15 o 
  -5   5   7       10.84       11.47      3.65 o 
  -4   5   7       27.43       25.68      3.66 o 
  -3   5   7       26.75       29.40      3.79 o 
  -2   5   7       68.06       63.72      4.67 o 
  -1   5   7       78.91       79.68      4.69 o 
   0   5   7       15.31       12.75      3.93 o 
   1   5   7       52.22       54.50      4.23 o 
   2   5   7       13.97       10.65      2.13 o 
   3   5   7       19.30       12.69      2.70 o 
   4   5   7       67.97       57.25      5.87 o 
  -5   6   7        1.93        4.61      3.28 o 
  -4   6   7        7.56        4.92      2.41 o 
  -3   6   7        0.49        0.39      2.09 o 
  -2   6   7        6.01        4.55      2.09 o 
  -1   6   7       90.42       94.18      4.64 o 
   0   6   7       15.20       14.37      2.48 o 
   1   6   7       69.34       66.12      5.43 o 
   2   6   7       80.78       72.98      4.49 o 
   3   6   7       19.53       20.03      2.99 o 
   4   6   7       13.21       26.55      5.49 o 
  -5   7   7        0.33        0.45      3.91 o 
  -4   7   7       17.61       16.22      3.46 o 
  -3   7   7       16.24       14.91      3.24 o 
  -2   7   7      183.36      183.57      8.17 o 
  -1   7   7       52.94       53.52      4.76 o 
   0   7   7       34.50       35.67      3.64 o 
   1   7   7        5.46        9.89      2.37 o 
   2   7   7       16.14       21.38      3.02 o 
   3   7   7       25.44       27.69      3.30 o 
   4   7   7        5.59       12.44      5.28 o 
  -4   8   7        6.30        5.84      2.78 o 
  -3   8   7       17.44       20.30      3.40 o 
  -2   8   7        4.28        5.45      2.35 o 
  -1   8   7      101.52      109.09      7.66 o 
   0   8   7       50.11       49.76      4.34 o 
   1   8   7      109.92      109.20      6.39 o 
   2   8   7       20.00       20.24      3.02 o 
   3   8   7        7.15       12.28      3.09 o 
   4   8   7       19.34       21.43      4.11 o 
  -4   9   7        1.81        5.33      3.12 o 
  -3   9   7       20.57       25.89      3.89 o 
  -2   9   7       38.61       37.22      4.21 o 
  -1   9   7       43.72       38.86      4.82 o 
   0   9   7       12.29        9.38      2.47 o 
   1   9   7       22.87       18.71      2.99 o 
   2   9   7        1.24        1.79      2.42 o 
   3   9   7        1.91        2.15      2.53 o 
   4   9   7        6.89       15.48      5.80 o 
  -4  10   7       10.73        6.78      3.62 o 
  -3  10   7       21.28       20.66      3.55 o 
  -2  10   7       19.52       28.29      4.10 o 
  -1  10   7       19.29       17.10      3.96 o 
   0  10   7       24.48       18.59      3.16 o 
   1  10   7        3.15        2.33      2.38 o 
   2  10   7        4.38        6.83      2.82 o 
   3  10   7        8.11       13.32      3.12 o 
  -3  11   7        4.89        6.88      5.68 o 
  -2  11   7        8.96       15.55      3.50 o 
  -1  11   7        2.90        5.26      2.96 o 
   0  11   7        1.27        0.72      2.61 o 
   1  11   7        3.74        1.72      2.77 o 
   2  11   7       10.55       13.49      6.11 o 
   3  11   7       11.45       15.94      3.81 o 
  -3  12   7        0.04       -1.92      3.10 o 
  -2  12   7        2.75       -0.85      3.09 o 
  -1  12   7        1.66        1.50      3.01 o 
   0  12   7        0.16        3.35      2.73 o 
   1  12   7       17.26       15.02      3.40 o 
   2  12   7        1.79        5.06      2.69 o 
   3  12   7        9.25       13.32      5.75 o 
  -2  13   7        4.53        8.89      4.43 o 
  -1  13   7       18.46       20.07      4.20 o 
   0  13   7       23.03       24.34      7.96 o 
   1  13   7        0.47        0.60      2.47 o 
   2  13   7        2.44       -0.06      2.70 o 
  -2  14   7        2.93        9.50      8.75 o 
  -1  14   7       13.69       15.88      4.15 o 
   0  14   7       12.61        8.33      3.69 o 
   1  14   7        0.11        4.85      3.39 o 
  -5   0   8        0.15        5.00      6.12 o 
  -4   0   8        0.06        4.26      5.31 o 
  -3   0   8        0.89        0.24      2.26 o 
  -2   0   8        5.56        5.10      5.30 o 
  -1   0   8       16.58       21.73      2.79 o 
   0   0   8       12.07       17.15      2.47 o 
   1   0   8       61.62       61.90      5.97 o 
   2   0   8        7.05        8.49      3.12 o 
   3   0   8       45.95       40.76      7.74 o 
   4   0   8        1.96       -0.07      3.30 o 
  -5   1   8        5.09       14.57      6.55 o 
  -4   1   8        4.38        9.49      4.67 o 
  -3   1   8       21.37       23.13      2.98 o 
  -2   1   8       14.83       16.04      2.20 o 
  -1   1   8        8.09        6.82      1.56 o 
   0   1   8      134.57      133.45      4.36 o 
   1   1   8       13.56       15.22      2.06 o 
   2   1   8       10.37       10.78      2.29 o 
   3   1   8       13.54       12.77      2.72 o 
   4   1   8        1.47        5.66      2.65 o 
  -5   2   8        0.41        2.01      5.28 o 
  -4   2   8       29.96       23.41      3.80 o 
  -3   2   8        5.90        6.94      2.51 o 
  -2   2   8       27.96       27.89      3.18 o 
  -1   2   8        0.18        0.48      2.00 o 
   0   2   8       56.23       52.02      3.28 o 
   1   2   8       31.60       27.95      2.61 o 
   2   2   8       68.63       57.79      4.52 o 
   3   2   8       15.57       10.43      2.76 o 
   4   2   8        9.43        8.50      2.98 o 
  -5   3   8        8.98        9.47      4.93 o 
  -4   3   8       79.07       83.18     12.24 o 
  -3   3   8       19.40       16.71      4.29 o 
  -2   3   8       44.53       46.33      3.45 o 
  -1   3   8       77.12       77.78      4.14 o 
   0   3   8       77.10       73.95      3.93 o 
   1   3   8       63.49       69.52      4.07 o 
   2   3   8       17.10       23.13      3.31 o 
   3   3   8       27.76       31.84      3.72 o 
   4   3   8        2.53        4.02      3.14 o 
  -5   4   8        7.55        6.52      5.75 o 
  -4   4   8       31.69       28.82      4.15 o 
  -3   4   8       24.13       24.54      3.45 o 
  -2   4   8      115.10      109.21      8.28 o 
  -1   4   8        5.17        7.07      1.69 o 
   0   4   8        1.59        3.69      1.91 o 
   1   4   8      140.29      136.44      6.72 o 
   2   4   8       11.83       11.01      2.20 o 
   3   4   8       42.68       36.76      4.03 o 
   4   4   8        2.54        5.97      3.51 o 
  -5   5   8        2.78       -6.27      5.91 o 
  -4   5   8        0.20        3.87      2.64 o 
  -3   5   8        0.63        4.11      2.28 o 
  -2   5   8      102.48      106.09      9.38 o 
  -1   5   8       25.40       25.94      2.69 o 
   0   5   8       16.70       17.64      2.62 o 
   1   5   8       79.61       71.38      7.29 o 
   2   5   8        1.76        3.69      3.10 o 
   3   5   8       45.14       43.39      4.37 o 
   4   5   8       10.01       14.26      3.93 o 
  -4   6   8        4.52       -0.69      2.49 o 
  -3   6   8       11.43       18.22      3.36 o 
  -2   6   8       52.46       58.61      4.85 o 
  -1   6   8       62.57       65.67      5.43 o 
   0   6   8       81.96       82.80      5.43 o 
   1   6   8       42.74       42.08      4.51 o 
   2   6   8      136.19      127.26      7.37 o 
   3   6   8       25.85       28.99      4.50 o 
   4   6   8       37.43       34.85     11.06 o 
  -4   7   8        3.00        5.74      2.79 o 
  -3   7   8        0.83        3.35      2.32 o 
  -2   7   8        8.82        9.78      2.68 o 
  -1   7   8      273.42      252.54      9.19 o 
   0   7   8      139.36      118.43      6.69 o 
   1   7   8       69.49       63.24      5.01 o 
   2   7   8       10.53       13.26      2.88 o 
   3   7   8        0.19       -0.58      3.39 o 
   4   7   8        1.67        8.66      5.07 o 
  -4   8   8        6.59        7.25      3.13 o 
  -3   8   8        0.12        3.99      2.60 o 
  -2   8   8        9.77       13.70      3.58 o 
  -1   8   8       26.14       23.70      3.91 o 
   0   8   8        6.58        6.36      2.35 o 
   1   8   8        1.09        3.70      2.23 o 
   2   8   8        1.78        8.83      2.54 o 
   3   8   8        3.62        2.45      2.77 o 
  -4   9   8        6.64        2.20      3.31 o 
  -3   9   8       41.93       52.72      5.31 o 
  -2   9   8        3.98        4.28      2.43 o 
  -1   9   8       35.97       31.85      4.88 o 
   0   9   8        9.76        8.45      2.54 o 
   1   9   8       26.17       20.94      4.41 o 
   2   9   8       17.58       15.02      2.99 o 
   3   9   8       12.23       14.25      4.80 o 
  -3  10   8        2.78        6.25      3.14 o 
  -2  10   8        1.00        0.86      3.87 o 
  -1  10   8        1.13        0.93      3.96 o 
   0  10   8        1.16        2.36      2.09 o 
   1  10   8        6.91       11.72      2.79 o 
   2  10   8       16.63       10.76      3.11 o 
   3  10   8       11.19       26.06      4.06 o 
  -3  11   8       20.60       20.51      4.33 o 
  -2  11   8        0.01        5.26      3.34 o 
  -1  11   8       13.19       16.12      4.00 o 
   0  11   8       17.56       16.67      6.60 o 
   1  11   8        4.14        4.44      2.15 o 
   2  11   8        0.82        4.40      2.75 o 
  -2  12   8        2.46        4.59      4.05 o 
  -1  12   8        4.46       10.12      4.91 o 
   0  12   8        4.33        8.67      6.04 o 
   1  12   8        6.69       15.14      3.84 o 
   2  12   8        1.09       -1.43      2.56 o 
  -1  13   8        5.52        7.66      4.27 o 
   0  13   8        5.62        8.82      3.46 o 
   1  13   8        0.07        3.40      2.90 o 
   0  14   8        0.62       -0.97      6.39 o 
  -3   0   9        1.00        1.03      2.66 o 
  -2   0   9        7.81        7.51      4.63 o 
  -1   0   9       10.62       14.54      3.22 o 
   0   0   9       31.88       28.63      3.38 o 
   1   0   9        6.93        7.84      3.00 o 
   2   0   9       10.78        9.75      3.48 o 
   3   0   9        5.34        4.12      3.38 o 
   4   0   9        7.45       10.03      4.70 o 
  -4   1   9        1.20        5.49      6.38 o 
  -3   1   9       17.87       16.61      2.82 o 
  -2   1   9       13.14       14.71      2.31 o 
  -1   1   9       52.44       50.90      3.40 o 
   0   1   9      101.73      102.65      4.81 o 
   1   1   9        7.98        7.39      2.98 o 
   2   1   9       10.18        9.39      2.41 o 
   3   1   9       15.24       17.11      3.15 o 
   4   1   9        1.93        2.39      2.87 o 
  -4   2   9        0.07       -0.74      3.60 o 
  -3   2   9       11.29        7.94      2.82 o 
  -2   2   9       44.20       45.71      3.97 o 
  -1   2   9       22.14       19.07      3.38 o 
   0   2   9       28.46       32.33      3.30 o 
   1   2   9       66.00       67.67      4.80 o 
   2   2   9       12.97       12.16      2.63 o 
   3   2   9       46.14       46.82      4.63 o 
   4   2   9        4.20        6.07      3.57 o 
  -4   3   9        4.39        9.27      3.33 o 
  -3   3   9       20.07       17.94      3.52 o 
  -2   3   9       96.81      106.93      5.29 o 
  -1   3   9       31.55       33.11      2.87 o 
   0   3   9       17.64       22.27      3.12 o 
   1   3   9       11.72        9.83      2.37 o 
   2   3   9       25.18       26.34      3.45 o 
   3   3   9       27.23       25.63      3.65 o 
   4   3   9       10.22       19.80      5.78 o 
  -4   4   9       36.69       38.02      5.39 o 
  -3   4   9       44.46       46.32      5.31 o 
  -2   4   9       17.76       17.81      2.45 o 
  -1   4   9       22.83       23.20      2.61 o 
   0   4   9       98.22       92.37      5.56 o 
   1   4   9      100.16       98.92      7.22 o 
   2   4   9        9.42        7.13      2.99 o 
   3   4   9       22.10       33.56      4.05 o 
   4   4   9       24.03       40.96      6.67 o 
  -4   5   9        8.32        9.08      3.34 o 
  -3   5   9        0.88        1.92      3.32 o 
  -2   5   9        8.27        9.23      2.48 o 
  -1   5   9       69.12       65.22      4.85 o 
   0   5   9       92.63       98.43      6.02 o 
   1   5   9       25.45       17.20      2.95 o 
   2   5   9       19.52       20.90      3.83 o 
   3   5   9        5.27        6.80      3.17 o 
   4   5   9        5.94       10.64      6.23 o 
  -4   6   9        4.65        4.44      3.17 o 
  -3   6   9        6.83        7.16      2.72 o 
  -2   6   9       25.01       22.68      4.87 o 
  -1   6   9       25.59       26.79      3.37 o 
   0   6   9      101.27      101.19      6.83 o 
   1   6   9       11.04       12.03      2.65 o 
   2   6   9        8.66        6.82      2.33 o 
   3   6   9        3.44        1.09      2.88 o 
  -4   7   9        6.52        9.31      3.48 o 
  -3   7   9        3.45        4.86      2.56 o 
  -2   7   9       11.59       14.38      3.06 o 
  -1   7   9       54.45       52.53      4.60 o 
   0   7   9        7.02        9.73      2.49 o 
   1   7   9       52.00       53.99      4.85 o 
   2   7   9        1.83       -1.20      2.15 o 
   3   7   9        0.32        5.79      4.15 o 
  -4   8   9       14.28       13.33      4.43 o 
  -3   8   9       21.90       29.32      4.86 o 
  -2   8   9        6.74        8.50      2.83 o 
  -1   8   9       55.22       56.80      5.96 o 
   0   8   9       41.32       34.42      4.03 o 
   1   8   9       18.94       20.64      3.35 o 
   2   8   9       15.71       14.72      2.91 o 
   3   8   9        8.91        7.20      4.82 o 
  -3   9   9        5.87        8.91      3.17 o 
  -2   9   9        1.15        2.81      2.85 o 
  -1   9   9        5.85        4.61      2.94 o 
   0   9   9       23.30       32.50      3.94 o 
   1   9   9        7.60        9.41      2.59 o 
   2   9   9        1.23        3.18      3.45 o 
   3   9   9        9.62       12.70      5.03 o 
  -3  10   9        5.31        3.13      3.28 o 
  -2  10   9        9.70       12.66      4.38 o 
  -1  10   9        0.23        0.86      3.02 o 
   0  10   9        6.38        7.50      2.95 o 
   1  10   9        3.86        0.50      2.35 o 
   2  10   9       10.12        8.68      3.41 o 
  -2  11   9        2.17        0.37      4.03 o 
  -1  11   9        4.01        6.14      5.72 o 
   0  11   9        6.34       13.01      5.32 o 
   1  11   9        6.21        7.92      2.61 o 
   2  11   9        0.10       -0.62      2.75 o 
  -1  12   9        0.33        2.78      3.12 o 
   0  12   9        0.79        2.64      3.15 o 
   1  12   9        1.43        3.52      2.65 o 
   0  13   9        2.38        6.85      6.51 o 
  -4   0  10        1.30        8.14      4.97 o 
  -3   0  10        1.36        6.43      2.97 o 
  -2   0  10       11.61        7.60      7.50 o 
  -1   0  10       17.54       20.43      3.75 o 
   0   0  10       20.29       23.30      5.77 o 
   1   0  10        0.22       -1.56      2.54 o 
   2   0  10       30.01       26.23      5.59 o 
   3   0  10       16.91        8.70      4.18 o 
   4   0  10        8.70        9.93      5.86 o 
  -4   1  10        0.50        5.31      4.62 o 
  -3   1  10        0.84        1.47      2.18 o 
  -2   1  10        5.80        7.25      2.10 o 
  -1   1  10        1.13        2.67      1.64 o 
   0   1  10       33.78       31.36      4.04 o 
   1   1  10       13.11       10.48      3.48 o 
   2   1  10       27.19       26.67      3.44 o 
   3   1  10       24.45       31.06      5.27 o 
   4   1  10        6.58        7.68      3.93 o 
  -4   2  10       20.88       17.39      5.89 o 
  -3   2  10        5.39        1.32      2.44 o 
  -2   2  10       21.44       22.89      3.09 o 
  -1   2  10        2.28        1.95      1.55 o 
   0   2  10       21.95       25.10      3.20 o 
   1   2  10       58.88       57.37      5.54 o 
   2   2  10        0.39        1.91      2.55 o 
   3   2  10        6.94        4.99      2.73 o 
   4   2  10        6.96        7.46      3.92 o 
  -4   3  10        4.58        3.36      2.98 o 
  -3   3  10       23.54       31.49      6.11 o 
  -2   3  10       12.22       12.24      2.98 o 
  -1   3  10        8.64        7.37      1.86 o 
   0   3  10      102.52      116.19      6.46 o 
   1   3  10       58.56       67.87      7.20 o 
   2   3  10        5.73        6.80      2.83 o 
   3   3  10       33.94       33.38      4.98 o 
  -4   4  10        9.35       15.04      4.16 o 
  -3   4  10        9.52       11.29      3.02 o 
  -2   4  10       73.94       80.76      5.66 o 
  -1   4  10        8.33       15.06      2.85 o 
   0   4  10        0.69        1.65      1.86 o 
   1   4  10       27.56       29.94      3.65 o 
   2   4  10        9.22       10.30      4.82 o 
   3   4  10        3.46        4.75      3.35 o 
  -4   5  10       11.15       15.05      4.36 o 
  -3   5  10        1.03        3.95      2.52 o 
  -2   5  10        6.55       12.06      3.37 o 
  -1   5  10       78.82       74.65      6.01 o 
   0   5  10       57.57       52.45      4.70 o 
   1   5  10       48.87       56.86      4.98 o 
   2   5  10       20.87       22.94      3.93 o 
   3   5  10        3.52        8.73      3.76 o 
  -4   6  10        3.11        1.44      4.16 o 
  -3   6  10        2.46       -1.24      3.30 o 
  -2   6  10       12.03        9.89      2.79 o 
  -1   6  10       25.68       29.13      3.65 o 
   0   6  10       50.28       52.82      4.74 o 
   1   6  10       16.28       17.75      3.21 o 
   2   6  10        2.97        3.39      2.70 o 
   3   6  10       13.54       14.28      5.84 o 
  -3   7  10        6.48       11.33      2.96 o 
  -2   7  10        3.08       11.00      3.15 o 
  -1   7  10        8.33       12.73      3.22 o 
   0   7  10       58.54       61.05      5.29 o 
   1   7  10        2.77       10.09      2.80 o 
   2   7  10        1.73        3.44      2.84 o 
   3   7  10       13.26       17.62      5.78 o 
  -3   8  10        2.99        3.63      2.94 o 
  -2   8  10        8.19        5.98      4.45 o 
  -1   8  10        5.89        9.09      3.03 o 
   0   8  10       44.68       40.89      4.42 o 
   1   8  10       38.01       41.40      5.55 o 
   2   8  10        2.47        2.71      2.57 o 
  -3   9  10        7.37       15.22      9.77 o 
  -2   9  10        3.46        3.90      3.08 o 
  -1   9  10        1.60        2.93      3.14 o 
   0   9  10       18.05       17.15      3.24 o 
   1   9  10        3.04        8.23      2.85 o 
   2   9  10        2.38        3.29      2.72 o 
  -2  10  10        2.77        4.85      3.64 o 
  -1  10  10        7.53       10.19      3.71 o 
   0  10  10        0.89        1.52      3.07 o 
   1  10  10        0.04        1.61      2.50 o 
   2  10  10        1.57        7.36     10.34 o 
  -1  11  10        1.85       -0.12      6.12 o 
   0  11  10        9.18       19.48      4.51 o 
   1  11  10        1.56       12.62      5.95 o 
  -4   0  11        6.00        6.37      5.29 o 
  -3   0  11        0.27        2.72      2.93 o 
  -2   0  11        1.88       -2.61      2.62 o 
  -1   0  11        2.83        2.88      2.78 o 
   0   0  11        1.44       -3.20      4.10 o 
   1   0  11       26.57       25.13      7.95 o 
   2   0  11        0.32        0.29      3.29 o 
   3   0  11        2.45        0.80      4.73 o 
  -4   1  11        0.03        4.44      4.13 o 
  -3   1  11        2.45        3.27      3.45 o 
  -2   1  11        2.13       -0.48      1.99 o 
  -1   1  11        5.67        7.71      2.20 o 
   0   1  11        3.63        7.27      4.34 o 
   1   1  11        8.19        9.67      4.06 o 
   2   1  11       25.87       26.70      4.43 o 
   3   1  11       24.28       34.78      4.79 o 
  -3   2  11       12.74       14.20      3.20 o 
  -2   2  11       33.91       28.39      5.83 o 
  -1   2  11       19.46       21.60      3.67 o 
   0   2  11        6.97       12.40      3.28 o 
   1   2  11        7.26        8.11      2.94 o 
   2   2  11       38.56       42.38      5.32 o 
   3   2  11       13.47       15.41      4.69 o 
  -4   3  11        4.87        1.65      6.95 o 
  -3   3  11        6.10        6.59      3.20 o 
  -2   3  11       32.85       34.01      3.70 o 
  -1   3  11       14.56        9.76      2.99 o 
   0   3  11        6.38        6.84      2.85 o 
   1   3  11        8.86       12.76      3.39 o 
   2   3  11       13.29       17.21      3.82 o 
   3   3  11        7.91       11.39      4.23 o 
  -3   4  11        8.28        7.19      2.98 o 
  -2   4  11        3.10        6.55      3.10 o 
  -1   4  11        8.19        5.48      2.91 o 
   0   4  11       53.26       70.65      5.52 o 
   1   4  11       31.64       32.02      4.65 o 
   2   4  11        7.04        1.45      2.76 o 
   3   4  11        1.71        2.99      4.11 o 
  -3   5  11        0.63       -1.11      2.72 o 
  -2   5  11       30.21       28.99      5.61 o 
  -1   5  11        7.32        7.91      3.46 o 
   0   5  11       31.23       32.19      3.97 o 
   1   5  11       58.71       60.71      8.27 o 
   2   5  11        2.12        2.51      2.98 o 
   3   5  11        7.07        7.41      9.43 o 
  -3   6  11        1.77        7.58      3.98 o 
  -2   6  11        4.21        4.78      3.02 o 
  -1   6  11       38.90       39.90      5.23 o 
   0   6  11        4.37        4.12      2.79 o 
   1   6  11       11.14       17.29      3.16 o 
   2   6  11        1.62        5.66      4.16 o 
  -3   7  11        2.78        5.26      3.96 o 
  -2   7  11        4.95        6.79      3.08 o 
  -1   7  11       19.12       15.17      3.75 o 
   0   7  11        2.26        6.24      3.14 o 
   1   7  11        4.20        4.63      2.80 o 
   2   7  11        2.72        7.85      3.82 o 
  -2   8  11       11.75       16.27      4.22 o 
  -1   8  11        4.80        6.60      3.33 o 
   0   8  11       10.49       13.12      3.23 o 
   1   8  11        5.27        7.13      3.09 o 
   2   8  11        3.69        4.62      3.89 o 
  -2   9  11        1.65      -10.49      7.37 o 
  -1   9  11        6.44        6.94      3.69 o 
   0   9  11       24.04       30.93      4.25 o 
   1   9  11        0.26        1.44      2.92 o 
  -1  10  11       12.35        5.93      4.76 o 
   0  10  11        8.77        9.12      3.97 o 
  -3   0  12        2.02        1.61      3.71 o 
  -2   0  12        6.52       -0.07      4.79 o 
  -1   0  12       19.95       36.55      8.70 o 
   0   0  12        0.61        1.04      4.75 o 
   1   0  12        0.28       13.66      6.22 o 
   2   0  12       19.85       18.52      8.57 o 
  -3   1  12        6.77        9.29      2.76 o 
  -2   1  12        2.21        3.46      1.95 o 
  -1   1  12        5.43        5.61      2.77 o 
   0   1  12        5.83       11.19      4.13 o 
   1   1  12        2.82        6.37      4.36 o 
   2   1  12       19.14       29.02      7.87 o 
  -3   2  12        0.88        2.86      2.68 o 
  -2   2  12        3.26        4.88      2.15 o 
  -1   2  12       29.37       27.78      4.20 o 
   0   2  12       12.11       18.67      4.85 o 
   1   2  12       21.95       19.38      5.49 o 
   2   2  12        0.52       -4.23      3.39 o 
  -3   3  12        0.54        3.15      2.58 o 
  -2   3  12        5.45        4.28      9.61 o 
  -1   3  12       27.83       31.78      5.70 o 
   0   3  12       12.06       15.04      4.66 o 
   1   3  12       27.61       36.33      6.55 o 
   2   3  12        6.65       12.59      4.08 o 
  -3   4  12        1.64        6.00      4.09 o 
  -2   4  12       17.57       20.92      4.48 o 
  -1   4  12       31.95       32.12      4.56 o 
   0   4  12       28.54       28.61     13.49 o 
   1   4  12       17.24       10.17      3.46 o 
   2   4  12       10.20       12.88      4.07 o 
  -2   5  12        0.29        1.29      4.15 o 
  -1   5  12       11.30       10.02      4.08 o 
   0   5  12        4.00        7.28      2.71 o 
   1   5  12       11.49       12.72      3.76 o 
   2   5  12        4.37        2.23      4.89 o 
  -2   6  12        1.07       -2.76      3.06 o 
  -1   6  12        6.39        6.01      3.58 o 
   0   6  12        7.05       13.28      4.22 o 
   1   6  12        0.54        4.10      3.34 o 
  -2   7  12        6.34        1.21      5.42 o 
  -1   7  12        5.20        3.88      5.54 o 
   0   7  12        2.28        3.87      2.73 o 
   1   7  12        2.32        0.37      3.43 o 
  -1   8  12       12.71        9.18      4.67 o 
   0   8  12       10.99       11.14      3.72 o 
  -2   0  13        2.55        8.73      8.82 o 
  -1   0  13        3.50       11.96      5.80 o 
   0   0  13        1.41        1.95      5.17 o 
   1   0  13        1.68        1.39      6.15 o 
  -2   1  13       10.34        8.11      3.02 o 
  -1   1  13       14.09       15.04      4.48 o 
   0   1  13        0.50        1.93      5.08 o 
   1   1  13        0.34        0.39      3.92 o 
  -2   2  13        8.63       11.17      3.23 o 
  -1   2  13       25.72       25.96      5.22 o 
   0   2  13        6.57        9.57      4.44 o 
   1   2  13        0.77       -1.39      4.16 o 
  -2   3  13        8.81       12.90      4.18 o 
  -1   3  13       14.46       16.31      4.65 o 
   0   3  13        4.93        8.59      4.27 o 
   1   3  13        0.64       -0.25      4.14 o 
  -1   4  13        8.87       15.85      4.78 o 
   0   4  13        2.69        9.50      4.85 o 
  -1   5  13        5.83        9.01      3.95 o 
   0   5  13        2.81        5.14      6.55 o 
                                                 
